# Supplementary material for: Incarcerated workers: overlooked as essential workers
Source: BMC Public Health. 2022 Mar 15;22:506. doi: 10.1186/s12889-022-12886-7 (PMC8922977; doi:10.1186/s12889-022-12886-7)
Supplement: Supplementary file 1 — Additional file 1. [file 12889_2022_12886_MOESM1_ESM.xlsx]

## Sheet: Code
Variable	Definition
Prison Labor Policy	System has a prison labor policy on their DOC website
COVID-19 Specific Policies	Information on COVID-19 labor policies such as protections like mask usage and social distancing or lockdown policies on DOC website
Location of Work	Is the labor on-site, off-site, both?
Nature of Jobs-Onsite	What kind of pre-pandemic jobs prisoners may have had on-site
Nature of Jobs-Offsite	What kind of pre-pandemic jobs prisoners may have had off-site
Jobs-COVID-19 Onsite	What kind of on-site jobs prisoners may have during the COVID-19 pandemic
Jobs COVID-19 Offsite	What kind of off-site jobs prisoners may have during the COVID-19 pandemic
Scope of Work	Descriptions of jobs previously mentioned
Hourly Wage	Hourly wage

## Sheet: Dataset
State	Prison Labor Policy (Y/N)	COVID-19 Specific Policy (Y/N)	Location of Work (ON,OFF, BOTH)	Nature of Jobs-Onsite	Nature of Jobs-Offsite	Jobs COVID-19 Onsite	Jobs COVID-19 Offsite	Scope of Work	Hourly Wage	Links	Notes
Federal BOP	Y	Y	ON	Through BOP: food service, warehouse, "inmate orderly," plumbing, painting, groundskeeping. Through UNICOR: Manufacturing of clothing and textiles, office furniture, electronics and fleet modernization; recycling; service business (i.e. digitizing, electronic imaging, data and document conversion, traffic signs, vehicular license plates)	None specified	70% of UNICOR plants are now open for manufacturing (in unspecified areas) per the UNICOR website, plants are also manufacturing face masks, face shields, disposable gowns, and sanitizer for BOP staff and ppl incarcerated. From BOP: "Essential inmate work details, such as Food Service, continue to operate with appropriate screening." Other essential services include comissary and laundry	None	≥ 7hrs/day BOP jobs take place in facilities; UNICOR jobs take place in factories "co-located" in detention facilities	0.12-0.42/hr (BOP); 0.23-1.15/hr (UNICOR)	https://www.bop.gov/coronavirus/covid19_status.jsp; https://www.unicor.gov/Coronavirus.aspx; https://www.bop.gov/locations/institutions/tha/THX_aohandbook.pdf;https://www.unicor.gov/publications/corporate/CATC4202_C.pdf	[Policy change on dept. website] more detailed (pre-pandemic) job assignments avaialbe through institutional inmate handbooks (eg. FCI Terra Haute handbook)
ICE	Y	Y	BOTH	Food service, stocking comissary, laundry, custodial work	Eligible for low-medium security detainees, work details not specified	All are suspended which require <6' distance. Any detainee participating in a VWP (volunteer work program) assignment is required to wear appropriate PPE for the position at all times (e.g., disposable gloves, masks, goggles).	No specified change	8-40 hrs/week	≥ 1.00/day	https://www.ice.gov/doclib/detention-standards/2019/5_6.pdf; https://www.ice.gov/doclib/coronavirus/eroCOVID19responseReqsCleanFacilities.pdf; https://www.nytimes.com/2019/01/29/opinion/forced-labor-immigrants.html https://immigrationimpact.com/2019/12/16/ice-private-prison-forced-labor-lawsuit/#.X9F5JRNKiko https://www.investigativepost.org/2020/09/17/working-for-1-a-day/ https://iapps.courts.st…	Not a lot of resources on ICE's website on the nature of work, there are some external articles about types of jobs. Non-department sources: https://www.nytimes.com/2019/01/29/opinion/forced-labor-immigrants.html https://immigrationimpact.com/2019/12/16/ice-private-prison-forced-labor-lawsuit/#.X9F5JRNKiko https://www.investigativepost.org/2020/09/17/working-for-1-a-day/ https://iapps.courts.stat…
Alabama	Y	N	BOTH	Manufacturing office furniture, institutional bedding, institutional clothing, janitorial products, fleet services, motor vehicle tag manufacturing, furniture restoration, millwork, printing, welding, positions for private sector, plumbing, compost and recycling, agriculture, printing and graphic arts, work for unspecified government agencies, barbering	Road work on highway squads for Alabama DOT, grass cutting, office relocation, construction, automobile dealerships, work release programs	Production of face masks and other personal protective equipment being made at factory plants	No specified change	Some work is on-site at facilities; some people work in "work-release" programs in the community for private sector employers	0.25-0.75/hr	(2017) https://www.prisonpolicy.org/blog/2017/04/10/wages/; State work policy: http://www.doc.state.al.us/docs/AdminRegs/ar444.pdf Alabama corrections industries: https://www.aci-al.org/. COVID-19 policy: http://www.doc.alabama.gov/COVID19NewsFeed	Wages and job assignments are not published by the DOC; the policy is, simply, that inmates will maintain institutional jobs and are punished for failure to work. Re: having a COVID-19 policy. News release says "All Work-Release and Work-Center Programs are suspended for 30 days – no offsite assignments will be permitted." Work-release was re-suspended on April 16th for another 30 days, then I co…
Alaska	Y	Y	BOTH	Maintenance, facility operations, education, facilities repair and renovation, industrial, and agricultural	Public service projects (e.g., forest fire control, recreational area development, litter collection, ADFG enhancement)	"Authorized hiring additional inmate workers to assist in cleaning and disinfecting efforts"	No specified change	≤ 40 hrs/week	0.30-.90/hr	General state work policy: https://doc.alaska.gov/pnp/pdf/812.03.pdf Info on compensation: https://doc.alaska.gov/pnp/pdf/812.02.pdf Work release program: https://doc.alaska.gov/pnp/pdf/818.03.pdf COVID-19 policy: https://doc.alaska.gov/covid-19/docs/DOC%20COVID19%20Preparedness%20&%20Prevention.pdf?03312020 https://doc.alaska.gov/covid-19/docs/Alaska%20DOC%20HARS%20COVID-19%20Outbreak%20Response…
Arizona	Y	Y	BOTH	Education, facility operations and maintenance, through ACI: manufacturing	Facility Fire Bridgade and Emergency Disaster Aid, agriculture, call center teams,	ACI making face coverings	140 women who were incarcerated were housed on a farm (Hickman's) to ensure stable supply of foods such as eggs during pandemic (i.e. vaccination of chickens, daily care), six fire crews of 113 total ppl incarcerated were deployed (detailed in 6/23 press release) to fight the Bighorn Fire and Bush Fire	≤ 40 hrs/week	0.10-0.45/hr (WIPP); 0.20-0.80/hr (ACI)	https://corrections.az.gov/sites/default/files/policies/900/0903_032519.pdf; https://www.afsc.org/sites/default/files/documents/ADC%20Report%202011.pdf; https://corrections.az.gov/covid-19-management-updates	Says in a press release from 3/23/2020: "ADCRR is sending out work crews on a limited and as needed basis, and will continue to evaluate active inmate work crews, including temperature checks, as they return to the complex each day. Numbers and frequency of inmate work crews are being significantly reduced." On 03/25: In response to the ongoing Coronavirus pandemic, ADCRR will immediately pull ba…
Arkansas	Y	N	BOTH	Food services for facility, laundry, construction, Arkansas Correctional Industries: manufacturing athletic equipment, office seating, furniture, clothing, janitorial supplies, metal fabrication, welding, printing & plaques	Has 4000 people engaged in a work release program (construction boiler operation, electrical, plumbing, waste water treatment, food services, buidling), work crews, construction, cemetery maintenance	Work continued throughout the pandemic. Face masks were being produced at ACI	In March, ditches were being dug without physical distancing	"The Unit Classification Commitee or Officer will make all work assignments. All inmates who are medically able are expected to work and disciplinaries will be written for refusing a work assignment. ADC does not pay wages to inmates." (from inmate handbook). Also has a work release program where people are housed in correctional facilities and may be employed outside. From wagers earned must par…	No wages	Arkansas correctional industries: https://www.acicatalog.com/store/about Handbook for ppl incarcerated: https://doc.arkansas.gov/wp-content/uploads/2020/09/Inmate_Handbook_Updated_March_2020_Final_02_28_2020_pdf.pdf The Nation article on system during COVID-19 details some info about work assignments and how work was not halted during COVID-19: https://www.thenation.com/article/society/cummins-pr…
California	Y	Y	BOTH	Example jobs given: Automobile mechanic, carpenter, dental technician, electrician, electronics mechanic, maintenance mechanic, painter, pipe fitter, plumber, printer, tailor, welder, x-ray technician, baker, barber, boiler operator helper, butcher, heavy equipment operator, lead clerk, library assistant, sewer plant attendant, library technical assistant, dog groomer, finger cobbler, groundskeep…	Firefighting, farming/animal production/animal husbandry, farm/barn crew, conservation camps (recreational area development, fish/game management, soil conservation, forest watershed revegetation, forest fire protection and control, forest and watershed management)	Mask production, PPE/hand sanitizer/furniture sold to state agencies	"When not under quarantine, conservation camps are still operating and housing inmates. Inmates continue to complete community service projects when not fighting fires; which include clearing brush and fallen trees, maintaining parks, and reforestation. Currently, individual projects are being completed on a case-by-case basis after review and approval by the camp captain to ensure health and saf…	Up to full time, Has 1) onsite facility maintenance positions, 2) CALPIA industry positions that are mostly manufacturing, 3) conservation corps positions, 4) inmate work labor doing construction for new facilities	0.08-0.37/hr (general); 0.45-0.85/hr (mentor); 0.35-1.00 (CALPIA); 1.45-3.90/day (fire camp) in attachments	work policy is on pay 387 of this manual: https://www.cdcr.ca.gov/regulations/wp-content/uploads/sites/171/2020/03/2020-DOM-02.27.20.pdf?label=View%20the%20CDCR%202020%20Department%20Operations%20Manual&from=https://www.cdcr.ca.gov/regulations/cdcr-regulations/dom-toc/ Article about people working through COVID-19 in factories: https://www.latimes.com/california/story/2020-10-11/california-prison…	From COVID-19 response efforts page: "Those in the incarcerated population identified as critical workers are being provided surgical masks throughout their shifts." [...] All CALPIA offenders and staff have been provided barrier masks, protective eyewear, and hand sanitizer. CALPIA is using workers from housing units deemed resolved and workers from the same cohorts who are already living, eatin…
Colorado	Y	N	BOTH	Facility maintenance, food service, "federally certified work programs" (division of correctional industries). CCI makes furniture, printing services, heavy equipment, wild horse training, farmery, fishery	Disaster reflief (state wildland inmate fire team), mitigation and reclamation projects, "non-state owned facility offender labor programs"	CCI involved in mask production	Firefighting has continued	Full time work	0.33-0.94/hr (general); 1.17-2.49/hr (Offender Care Aid)	State policies: https://www.colorado.gov/pacific/cdoc/policies-1CI: https://www.coloradoci.com COVID-19 policies: https://www.colorado.gov/pacific/cdoc/news/updated-webpage-covid-19-information CCI, no others specified https://drive.google.com/file/d/1S0Beq1Eodh83Senqou4ZzEGIa_NwTrDy/view
Connecticut	Y	Y	BOTH	Food service, janitorial work, painting, barber, maintenance, laundry. From correctional enterprises of connecticut: woodwork, textiles, embroidery, printing, signage, furniture, engraving, silk screening, office furniture, data management	Private Sector Prison Industry (PSPI), work release program, Community service: "Services may include volunteer projects related to maintaining or elevating the quality of the environment, such as enhancing hiking trails, beaches, and parks; labor and maintenance in building restoration projects; soup kitchens; churches; participation in humanitarian endeavors at nursing homes and community shelt…	More cleaning assignments: "Inmate detail workers are to clean Showers, shower handles, dayroom tables, chairs, stairs, handrails, door knobs, toilets, etc. Cleaning supplies shall be closely monitored to ensure proper dilution and avoid waste. Inmate workers are to be trained in proper cleaning and proper use of cleaning chemicals (i.e. disinfectants and soaps). In the designated isolation unit …	No specified change	--	0.75-1.75/day (general); 0.30-1.50/hr (CEC)	"Inmate assignment and pay:" https://portal.ct.gov/-/media/DOC/Pdf/Ad/ad1001pdf.pdf Policy brief outlining prison labor: https://www.cga.ct.gov/PS94/rpt/olr/htm/94-R-0147.htm Another policy brief (more up to date) on labor assignments: https://www.cga.ct.gov/2011/rpt/2011-R-0191.htm COVID-19 policies: https://portal.ct.gov/-/media/DOC/Pdf/Coronavirus-3-20/Covid-19-Operational-Response-Plan.pdf	Policy is: "Inmates shall continue to report to their work and school assignments" in the COVID-19 policy (see links section)
Delaware	Y	Y	BOTH	Food service, environmental, maintenance, DCI: manufacturing, printing/silk screening	Community service and private industry through Community Corrections centers	Manufacturing masks	No specified change	Up to 40 hours a week	0.25-2.00/hr (blog post from 2015, could not verify)	Work policy for ppl incarcerated: https://doc.delaware.gov/assets/documents/policies/policy_2-2.pdf	Only policy that I can find is related to work-release: "Additionally, effective immediately, the DOC is only allowing work release offenders to report to employers that employ the same rigorous COVID-19 screening and cleaning procedures as the DOC. Every work release offender receives a COVID-19 screenings that consists of a series of questions and a temperature check with a thermometer when ret…
Florida	Y	Y	BOTH	Food service, staff barber, visitation, inmate canteen, PRIDE, and PI (industrial)	"Community release" (work release equivalent), disaster and emergency response and recovery, road crews, forest, land management, sewage treatment, manufacturing, agriculture	PRIDE Sanitary Maintenance and Supply factory to increase production. Normal assignments continued	Community release workers to be screened when returning to facility	≤ 12 hrs/day, one day off per week "when practical"	50.00/month (some inmate-workers); 0.20-0.95/hr (PRIDE)	Inmate handbook with labor policy: https://www.flrules.org/gateway/RuleNo.asp?ID=33-601.201 Florida laws surrounding prison labor: http://www.leg.state.fl.us/statutes/index.cfm?App_mode=Display_Statute&URL=0900-0999/0946/0946.html	On 3/17 a press release says "Outside inmate work squads have been restricted. FDC will continue to coordinate efforts with FDOT." No other information on inmate work, PRIDE continuing to manufacture through COVID-19. At some point it seems outside work crews resume (per Appeal article) but there is no change to policies listed anywhere. Restrictions on outside work squads stop being mentioned by…
Georgia	Y	Y	BOTH	Cooking, cleaning, laundry, repair/maintenance, food service, transportation, public safety, GCI: manufacturing	Food production/farming, meat processing plants, construction, first services, community work details, natural disaster and nuclear emergency response; deatils authorized to work in courthouses, Trooper barracks, and National Guard Armories	GCI is producing facial coverings	Production of masks for facilities (http://www.dcor.state.ga.us/NewsRoom/PressReleases/georgia-department-corrections-covid-19-update), manufacturing gowns for staff (https://twitter.com/GA_Corrections/status/1268197627335671810?s=20), seems that all programs were continuing as of July (https://twitter.com/GA_Corrections/status/1281664725173116929?s=20)	--	Most positions unpaid	Inmate work policy: http://www.dcor.state.ga.us/content/409-policy-gci-inmate-workers Firefighters: https://digitalcommons.law.uga.edu/cgi/viewcontent.cgi?article=2471&context=gjicl covid-19 labor policy
Hawaii	Y	Y	BOTH	Food services, groundskeeping, facility operations, library services, electrical cleaning medical units, agriculture, HCI: manufacturing	Home construction, cleaning, agriculture, road crews with DOT, cemetery maintenance, wetland and beach maintenance, landscaping	HCI producing masks, dry fog sanitization system	Work fulough programs suspended	--	0.25-1.00/hr (general); 0.50-2.50/hr (HCI, per Prison Policy Institute)	https://www.law.umich.edu/special/policyclearinghouse/Documents/Hawaii%20Halawa%20CF%20Inmate%20Handbook.pdf; https://dps.hawaii.gov/wp-content/uploads/2012/10/COR.06.01.pdf; http://dps.hawaii.gov/blog/2020/03/17/coronavirus-covid-19-information-and-resources/#gallery-1	[Policy change on website, DPS response handbook] 6/2020 COR.21.07* (new) "HCI Respiratory Protection Program" for reducing workplace repiratory hazards, providing PPE when hazards have not been eliminated
Idaho	Y	Y	BOTH	Food service, maintenance, janitorial, labor detail, groundskeeping, ICI: manufacturing like welding, making license plates	DOT roads project, Forest Service firefighting and rehabilitation, various community projects, ICI agriculture program, Community Work Centers, work release	ICI making masks and gowns	Some off-compound work suspended; fire crews still active on 11/16 (Facebook post) Agricultural and conservation work has continued	≤ 60 hrs/week	None (labor detail); 0.10-0.30/hr (institutional work); 0.50-0.90/hr (work camp); 110-132/mo (CRC); 3.00/day (Nampa CRC); 70/mo (PWCC)	https://www.idoc.idaho.gov/content/prisons/offenders_at_work; http://forms.idoc.idaho.gov/WebLink/Browse.aspx; https://www.facebook.com/IDOC.alert/ https://www.idoc.idaho.gov/content/story/sagebrush_in_prisons_program_continues_despite_covid_19	From IDOC FAQ on COVID (https://www.idoc.idaho.gov/content/document/covid_19_faq): "Is IDOC continuing to let incarcerated people go out to work in the community? Yes, in certain cases. Some people under our jurisdiction participate in essential work in the community (e.g. food production) so they are continuing to work. We have required that any community-based employer document the precautions …
Illinois	Y	N	BOTH	" ICI currently has programs operating in 16 Illinois Department of Corrections facilities producing a variety of products and providing various services. These products and services include but are not limited to food, milk, juice, clothing, office and university furniture, eyeglasses, mattresses and pillows, and service dog training. ." Positions listed in FY2018 report from ICI: administration…	Operates work camps/work release centers, sandbagging flooded areas (page 49,58 of DOC annual report), highway road programs with DOT, education at Adult Transition Centers	Produce harvesting, sewing masks, hand washing stations, rolling protection screens, sanitation tables, PPE storage boxes, janitorial	No specified change	Varies by location and role	general pay as follows. pay is determined by facility. 0.30-2.25/hr (ICI); 20-75/mo (work and road crews); 15/no (students); 30-45/mo (skilled workers); 20-30/mo (semi-skilled); 20-45/mo (clerical and library research); 15-20/mo (general laborers)	Correctional industries: https://www2.illinois.gov/idoc/aboutus/Pages/CorrectionalIndustries.aspx All policies: https://ilga.gov/commission/jcar/admincode/020/020parts.html Correctional industries policy: https://ilga.gov/commission/jcar/admincode/020/02000117sections.html Annual report from 2019 with some details about work assignments: https://www2.illinois.gov/idoc/reportsandstatistics/Documen…	No explicit COVID work policy--under "Administrative Quarantine" commissary, law library, and cleaning supplies are available which use offender labor
Indiana	Y	N	BOTH	Indiana correctional industries manufacturing: call center, highway signs, metal fabrication, powder coating, chemical manufacturing (hygiene/janitorial/laundry/warewash), industrial filters, mattresses, "offender clothing," packaging, embroidery, sewing, vehicle wraps, automotive refurbishing, theater seats, chairs, pallet repair, engineering support, log cabin furnishing, saw mill, toilet tissu…	Work crews to clean state parks and do road work, construction	Manufacturing hand sanitizer, face shields, masks, protective gowns (https://www.in.gov/idoc/indianacorrectionalindustries/files/PPE-Protection-Flyer-REV-8.20.pdf; fb press releases specify some masks donated to frontline health workers), COVID response page talks a lot about "sanitizing crews," it seems they are people who are incarcerated but this is not specified-however, pics in press release…	Continued during pandemic	Can be assigned to "offendor self-improvement plans," education, facility operations, PEN industries ."When possible, a day shall be structured to provide for at least six and one-half (6.5) hours of organized activities per day." 5 days/week	0.30-0.55/hr (ICI)	Work policy: https://www.in.gov/idoc/files/02-01-106-Work-Assignments-Pay-Scale-6-1-2017.pdf Outside work crews policy: https://www.in.gov/idoc/files/02-01-117_Offender_Work_Crews_4-1-2014.pdf Annual report: https://www.in.gov/idoc/files/2019-DOC-Annual-Report-11.6.20.pdf Facebook page with press releases: https://www.facebook.com/IndianaDOC https://www.nwitimes.com/news/local/govt-and-politics/i…
Iowa	Y	Y	BOTH	Baker, cabinet maker, carpenter, computer operator, cook, electrician, housekeeper, IT specialist, job printer, landscape maintenance tech, maintenance repairer, material coordinator, metal fabricator, office manager, painter, peer specialist, plumber, powder coating tech, air conditioning mechanic, screen printer, sewing machine operator, sewing machine repairer, upholsterer, welder (from annual…	Has a work release program, building homes (https://www.desmoinesregister.com/story/money/business/development/2019/06/06/iowa-rural-housing-shortage-crisis-affordable-housing-prison-inmates-newton-correctional-facility/3769692002/), roadside work crews, agriculture	Manufacturing masks, gowns, face shields, hand sanitizer for corrections, state employees, health care workers; making hand sanitizer dispensers, cleaning supplies, social distancing sign for government agencies/schools/nonprofits (https://www.iaprisonind.com/)	Work crews, private industry suspended	No more than 48 hrs/week	.28-.95/hr (on page 5 of work policy), .58- 1.15 per hour in Iowa Prison Industries for making covid supplies (https://nbcmontana.com/news/coronavirus/iowa-inmates-earn-115-per-hour-producing-covid-19-supplies-1). 25% to 50% deducted for court debts	https://doc.iowa.gov/sites/default/files/op-wi-01_incarcerated_individual_work_programs_0.pdf, https://doc.iowa.gov/sites/default/files/io-se-26_epidemic_and_pandemic_action_plan.pdf; Work policy: https://doc.iowa.gov/sites/default/files/op-wi-01_incarcerated_individual_work_programs_0.pdf Annual report: https://doc.iowa.gov/sites/default/files/documents/2019/11/fy2019_doc_annual_report.pdf Iowa …	[Policy change from Legistlative Services Agency publication] Offenders are loaned out to private commercial inmates and compensated at up to 20% typical hourly rates, this has stopped during the pandemic
Kansas	Y	Y	BOTH	Food service, manufacturing, education, welding, plumbing, carpentry, manufacturing, motorpool, dog training, food production; KCI	Work release, private industry, agribusiness (KCI)	"On April 3, Kansas Correctional Industries and their resident workers began production of cloth face masks with the goal of distributing three masks per staff member and resident throughout KDOC."; "volunteering" to fix water main break (https://www.facebook.com/KSCorrections/posts/3555982641119733?__tn__=-R)	Work release facilities suspended	--	0.45-1.05/day must pay 25% of gross wages weekly to State of Kansas for room and board and wages can be further reduced by victim restitution, court costs, dependent support, mandatory savings, and taxes	https://www.doc.ks.gov/facilities; https://www.doc.ks.gov/kdoc-coronavirus-updates; http://kancorind.com/shop/	[Policy change on website, COVID-19 Update page]
Kentucky	Y	N	BOTH	Food service, education, landscaping, janitorial, legal aide, vocational, carpentry, KCI	Governmental Services Program (GSP), Reentry Service Centers, cattle and thoroughbred farms, forestry camp	Work programs led by volunteers or non-essential contractors have been suspended. Food service, landscaping, legal aid, and janitorial work are continuing	All outside work details suspended	Minimum 6 hours per day	0.97/day (student); 0.48-0.97/day (4hr jobs); 0.79-1.58/day (8hr jobs); 1.21+2.42/day (special assignment)	General work policy: https://corrections.ky.gov/About/cpp/Pages/Chapter-19.aspx Pay policy: https://corrections.ky.gov/About/cpp/Documents/19/CPP%2019.3%20PDF.pdf
Louisiana	Y	Y	BOTH	Food service, education, vocation, canteen, agriculture, construction, LPE: manufacturing like welding	Transitional Work Program, agricultural/field work, climate mitigation and oil/gas	LPE making PPE and hand sanitizer, essential workers continue, education and volunteer-led work assignments suspended	Some details suspended (eg., state police barracks), some continue (legislative food service, maintenance, and construction) under modified scheduled; hurricane sandbagging. Seperate housing for those that work at UNICOR	--	≤ 0.20/hr (base); ≤ 0.40/hr (industrial, agricultural, service); ≤ 1.00/hr (tutors)	Info about jobs: https://doc.louisiana.gov/imprisoned-person-programs-resources/transition-reentry/ Prison enterprises: http://www.prisonenterprises.org/ Appeal article about labor: https://theappeal.org/louisiana-prisoners-demand-an-end-to-modern-day-slavery/ Another article about oil/gas work: https://scalawagmagazine.org/2020/03/powerlines-prison-labor-oil/? COVID-19 policy: https://s32082.pcd…	Documentation on work release easily accesible, but not comprehensive policy on other prison labor. Has a page with info about jobs, but no policies re: jobs. For COVID: COVID-19 policy: "Limited off-site inmate work crews in state buildings to after business hours/ during some months instituted complete restriction on off-site work crews depending on current prison positivity rate and/or communi…
Maine	Y	Y	BOTH	Food service, laundry, maintenance, auto body repair, furniture upholstery, MPI, education, vocation	Work release, Southern Maine Re-entry Center employment; wood harvesting (MPI)	Volunteer-led work programs suspended	Work release programs suspended	≤ 10hr/day	1000-6000/yr (industries workers DOC 25.03)	Work policy on this page: https://www.maine.gov/corrections/about/policies-procedures-proposed-rules Info on work assignments: https://www.maine.gov/corrections/adult-facilities/maine-state-prison/msp-programs-services Prison industries: https://www.maine.gov/corrections/prison-industries COVID Work policy: https://www.maine.gov/corrections/sites/maine.gov.corrections/files/inline-files/Press%20R…	Work policy: "Effective as of 6pm, March 18, as part of phase two, work release and community work programs will be suspended. This includes community restitution crews, Apprenticeship program, DOC inmate volunteers’ program, work release and the Prison Showroom in Thomaston"
Maryland	Y	Y	BOTH	Food service, laundry, education, maintenance, groundskeeping, technology (data entry), sanitation, MCE: manufacturing	Work release focused on dietary, sanitation, and maintenance, agriculture, forestry, cemetery detail, road crew, horse farm, meat processing	MCI making PPE and hand sanitizer. Has a protective worksplce solutions catalog for social distancing due to COVID-19.	MCE working as of 11/06 (Facebook post). Work in meat plant has continued	≤ 8hr/day, ≤ 40hr/week	1.08-1.38 (unskilled); 1.14-1.50 (semi-skilled, student); 1.26-1.62 (skilled); 2.40-3.30 (craftsman); 3.12 (road crew)	https://www.mce.md.gov/; https://www.dpscs.state.md.us/pia/index.shtml; https://www.baltimoresun.com/coronavirus/bs-md-less-time-families-inmates-jessup-coronavirus-20200522-kfc72nzbszajvj6f4xsujldefi-story.html Work policy: https://itcd.dpscs.state.md.us/PIA/ShowFile.aspx?fileID=1454 Maryland correctional industries: https://www.mce.md.gov/Products Annual report contains lists of work assignment…	[Policy change via an announcment on the MCI website, also media]
Massachusetts	Y	N	BOTH	Food service, education, automotive, barber, welding, dog program, MASSCOR: manufacturing	Work release/pre-release program	MASSCOR to increase production of PPE and hand sanitizer	No specified change	30hr/week (MASSCOR fulltime, part-time is 50-70hr/mo.)	5.00-10.00/week (basic rate), ≤ 35/week (cadre)	https://www.mass.gov/guides/doc-coronavirus-information-guide; http://masscor.us/; https://www.mass.gov/news/doc-implements-modified-operations-at-facilities-statewide	[Policy change on wedsite, "DOC Response" PDF] Modified operations at all facilities 11/14. It seems that work crews are used in MA but are deployed in county jails and not the state DOC
Michigan	Y	N	BOTH	Food service, education, training, library aide, legal writing, license, prisoner palliative care, braille transciber, agriculture, laundry, health service (dental manufacturing), maintenance, MSI	Public work crews ("They work on renovations of nature areas, clean up parks and cemeteries, help remodel community buildings and sandbag during flooding, among other projects")	MSI making PPE and hand sanitzier; some (but not all) volunteer entry is suspended. Laundry services for community during COVID-19, manufacturing has continued	No specified change	6hr/day	0.74-1.77/day (standard); 0.18-0.38/hr (food service); 2.08-3.34 (advanced education/training); 3.03 (license); 0.54-.059 (school stipend)	https://www.michigan.gov/documents/corrections/05_02_110_704259_7.pdf; https://medium.com/@MichiganDOC/mdoc-takes-steps-to-prevent-spread-of-coronavirus-covid-19-250f43144337 https://www.michigan.gov/documents/corrections/05_01_100_672665_7.pdf Michigan state industries: https://www.michigan.gov/msi FB Posts about work during COVID: https://www.facebook.com/micorrections/	[Policy change via MDOC blog post]
Minnesota	Y	Y	BOTH	Facility: food services, restorative justice, institutional janitorial services, painters, and grounds keeping. MINNCOR: :manufacturing, Industry Diversified, Industry Woodshop, Industry Laundry, Chemical Bottling, subcontract assembly and packaging, canteen fulfillment, warehousing/delivery services, firewood bundling for state parks, textile/garment plant	Community work crews (Willow River CIP)l Red Wing recycling crew	Assignments continuing. Special COVID assignments: packing food and vitamins for families (https://www.facebook.com/MNDOC/posts/3275333155819038?__tn__=-R), sewing masks (https://www.facebook.com/MNDOC/posts/3181070121912009?__tn__=-R)	Offsite work suspended per policy, yet facebook post from June seems that work crews still happening: https://www.facebook.com/MNDOC/posts/3370753432943676?__tn__=-R	"An offender who refuses to accept an assignment from the assignment committee/coordinator is in violation of offender discipline regulations." ≤ 40 hrs/week	0.25-2.00/hr (general); 0.50-2.00 (MINNCOR); 2.50/day (CIP)	https://www.minncor.com/; https://mn.gov/doc/facilities/; http://www.doc.state.mn.us/DocPolicy2/html/DPW_Display_TOC.asp?Opt=204.010.htm Assignment + compensation policy: http://www.doc.state.mn.us/DOcpolicy2/html/DPW_Display.asp?Opt=204.010.htm MINCORR (prison industries) policy: http://www.doc.state.mn.us/DOcpolicy2/html/DPW_Display.asp?Opt=400.010.htm Work crews policy: http://www.doc.state.mn…	[Policy change through institution websites] Labor response varies with several taking an "essential services" approach, one institution creating job-specific dorms, others maintaining normal operations
Mississippi	Y	N	BOTH	Printing, Textiles, Bedding, Metal Fabrication, Wood Working, Office Furniture, Cement Products, Signage, Embroidery, Parks & Recreational Products, Security Products, and Service Work for the private sector, education, chaplain, infirmary workers, MPIC	Community work centers; work crews	N/A	N/A	Mobile Work Crew (12,475 man-hours); Greene County Work Crew (25,740 man-hours); Regimented Inmate Discipline (25,792 man-hours); and the Road Gang Work Crew (9,768 man-hours).​	$0.20 to $1.30 per hour	https://www.mdoc.ms.gov/Institutions/Pages/Inmate-Work-Crews.aspx; https://www.mdoc.ms.gov/Institutions/Pages/Mississippi-Prison-Industries.aspx; https://mississippitoday.org/2020/01/09/restitution-labor/ https://www.law.umich.edu/special/policyclearinghouse/Documents/Mississippi%20Department%20of%20Corrections%20Inmate%20Handbook.pdf; Wages: https://www.prisonpolicy.org/reports/wage_policies.html
Missouri	Y	N	BOTH	Food service, plumbing, carpentry, electrical, barber/cosmetology, porter, maintenance, MVE: manufacturing	Work release, community service projects, maintenance, warehouse processes	As of April 2020: "Prisoners in Missouri are currently earning between $0.30 and $0.71 an hour to produce hand sanitizer, toilet paper, and protective gowns that will be distributed across the state." Washing potentially contaminated hospital laundry	N/A	partner with Missouri Vocational Enterprises (MVE) for all jobs	.30-.71/hr for most assignments but some are paid $7.50/hr	https://docservices.mo.gov/mve/products/about.html; https://shrmc.mo.gov/sites/shrmc/files/meetings/documents/MO%20Vocational%20Enterprises.pdf; https://www.newstribune.com/news/news/story/2020/jun/22/jefferson-city-correctional-center-continues-make-ppe/831666/wages: https://www.prisonpolicy.org/reports/wage_policies.html; https://www.brennancenter.org/our-work/analysis-opinion/covid-19-highligh…
Montana	Y	N	BOTH	Producing clothing, furniture, inspection stickers, license plates and consumable products: commercial cleaning products for laundry and kitchen, personal care items, environmentally friendly products, and cardboard boxes, MCE: manufacturing	agriculture; moving pipes, operating equipment and working on mechanics on the pipe crew; horse training and fencing on the cowboy crew, wildfire crew; community service	N/A	N/A	Not listed	Not listed	https://cor.mt.gov/MCE/ProductsServices/Agriculture; https://shrmc.mo.gov/sites/shrmc/files/meetings/documents/MO%20Vocational%20Enterprises.pdf; https://cor.mt.gov/Adult/MCE; https://cor.mt.gov/MCE/ProductsServices/Community-Work
Nebraska	Y	N	BOTH	furniture, seating and tables, printing, laundry services, license plates, braille products, janitorial, clothing, variety of signs and awards CSI: manufacturing, food services	loading products onto CSI trucks, men and women road crews, work camp, warehouse	N/A	N/A	CSI, work camps	Not listed	https://csi.nebraska.gov/about, https://corrections.nebraska.gov/facilities/work-ethic-camp
Nevada	Y	N	BOTH	Yard labor crew, culinary, infirmary, education, canteen, porter, laundry, maintenance, SSI, as well as running a graphic arts program including bookbindery, document production & management services	wildfires; cleaning state road sides; milk, livestock, hay production and wild horse boarding and training, conservation camps and forestry	NPI is manufacturing PPE and hand sanitizer	Forestry/conservation crews demobilized	work camps; ranch; on-site production; work camps	.25-$5.15/hr for most positions. Cardroom clerks recieve a flat salary of $105/month plus .1-$5 piece rate	https://www.prisonpolicy.org/reports/wage_policies.html; https://ssi.nv.gov/?q=node/11; http://forestry.nv.gov/ndf-conservation-camps/; https://www.usnews.com/news/best-states/nevada/articles/2020-09-07/lawyers-seek-higher-wage-for-nevada-inmates-doing-state-work; https://ssi.nv.gov/
New Hampshire	Y	N	BOTH	manufacturing, wood working, braille transcription, firewood bundling, custodial, food services, laundry, education, NHCI	Farming, warehouse labor, work for private businesses (at transitional housing facilities)	Visitors, volunteers, and interims suspended; work includes custodial, food service, and laundry	N/A	7hr/day, 5day/week ("optimum workday")	$1.50 daily. Inmates who succeed at certain skilled jobs may be eligible for gradual increases, up to $3.50 daily after 18 months.	https://www.nh.gov/nhdoc/divisions/corrrectional/; http://gencourt.state.nh.us/rules/state_agencies/cor100-700.html; https://www.covid19.nhdoc.nh.gov/faqs
New Jersey	Y	Y	BOTH	Food service, storeroom, yard detail, barbering, sanitation, law library clerk, clerical work, recreation, DEPTCOR: manufacturing furniture, metalshop	Agriculture, "Residential Community Release Programs" (RCRP)	Essential servcies (incl. power plant, water treatment, waste water, critical infrastructure, laundry, and food service) continue; education suspended	Community work details suspended; RCRP work programs suspended	5 or 7 days/week (DEPTCOR)	$0.38 per hour to $10 per day	https://www.state.nj.us/corrections/pdf/OTS/InmateFamilyResources/UnderstandingNJDOCPrisonSystem.pdf; https://www.law.umich.edu/special/policyclearinghouse/Documents/New%20Jersey%20Inmate%20Handbook.pdf; https://www.njleg.state.nj.us/legislativepub/Auditor/26506.pdf; https://www.njspotlight.com/2017/07/17-07-24-op-ed-investing-in-nj-s-prison-labor-industrial-programs-is-investing-in-the-future/	[Policy change on Dept. website] DEPTCOR wages reported in media
New Mexico	Y	Y	BOTH	Food service, porter, clerk, barber, maintenance, law library, education/mentoring, tailor, utility, auto body, NMCI: manufacturing furniture/woodworking	Work camp, highway crew, work release	NMCI making masks, education is "unaffected", and volunteer-entry is suspended	All outside work details suspended	20-40hrs/week	not more than $1.20.hr	https://cd.nm.gov/wp-content/uploads/2019/06/CD-100700.pdf; https://cd.nm.gov/COVID-19%20Updates/	[Policy change on Dept. website]
New York	Y	N	BOTH	Food preparation, ground maintenance, industry (Corcraft): manufacturing: vocational, education, technology (data entry)	Work crews used for not-for-proftis, governmental organizations, and DOCCS projects, hazardous materials abatement teams, construction	Corcraft making hand sanitizer	Digging mass graves	≥ 6.0hr/day, 5 days/week (full-time)	$6/hr for mass graves during COVID; average of $0.65/hr at Corcaft and .62/hr at institutional job	https://doccs.ny.gov/system/files/documents/2020/01/family-handbook-english-final-12.2019-002.pdf; https://doccs.ny.gov/doccs-covid-19-report
North Carolina	Y	Y	BOTH	Kitchen, laundry, canteen, education, vocation,, barbers, janitors, clerks, NCCE	Highway work crew, public works projects, litter abatement, work release, wildlife restoration; agriculture, construction, firefighting	NCCE making hand sanitizer and PPE; volunteer-led programs suspended	Work release suspended	Part -and full-time	≤ 1.25/day (≤ 3.00/day incentive wage)	https://www.ncdps.gov/adult-corrections/prisons/policy-procedure-manual; https://www.ncdps.gov/our-organization/adult-correction/adult-correction-actions-covid-19#nov https://www.ncleg.gov/EnactedLegislation/Statutes/PDF/ByArticle/Chapter_148/Article_3.pdf; https://www.ncdps.gov/adult-corrections/prisons/transition-services/work-release; https://files.nc.gov/ncdps/B-0.0600_10_02_20.pdf; https://w…
North Dakota	Y	N	BOTH	Kitchen, laundry. clerk, janitorial, barber, caregiver maintenance, education/tutoring, vocational, RRI	RRI showroom, community work and volunteering (at transitional facilities) including agriculture, fencing, warehouse operations	RRI making PPE	N/A	≤ 10hr/day; ≤ 7days/week	1.55-7.07/day (institutional jobs); 0.45-1.69/hr (RRI)	https://www.docr.nd.gov/covid-19-information https://www.docr.nd.gov/sites/www/files/documents/Justice%20Reinvestment/RRI-Ed%20for%20Workforce.pdf	says taking after Norway's approach to humane labor policies: https://www.governing.com/topics/public-justice-safety/gov-north-dakota-prison-criminal-justice-reform.html
Ohio	Y	N	BOTH	Kitchen, laundry, custodial, maintenance, education, vocation critical infrastructure (water, power), barer shop, OPI: manufacturing	Environmental and construction projects (through OPI) including asbestos abatement and recycling, community projects, work release	Volunteer-led programs suspended; OPI making hand sanitizer and PPE	N/A	32.5hr/5-day week or 33hr/4-day week (OPI)	$0.23-1.35/hr	https://opi.ohio.gov/wps/portal/gov/opi/; https://drc.ohio.gov/Portals/0/Policies/DRC%20Policies/25-OPI-11%20Apr%202019.pdf; https://drc.ohio.gov/Portals/0/Policies/DRC%20Policies/54-WRK-02%20(Oct%202020).pdf?ver=ye2RJL5p1fVoWTD9F2SepA%3d%3d; https://www.cleveland.com/coronavirus/2020/03/ohio-employs-prison-labor-to-fill-shortage-of-masks-gowns-and-other-protective-equipment.html
Oklahoma	Y	N	BOTH	Education, food service, laundry, maintenance, orderlies, OCI; telemarketing for call centers	Work release, Prison Public Work Crew (PPWC), disaster relief, agri-services; manufacturing	N/A	N/A	≥ 6.0hr/day	Inmates with institutional job assignments are paid up to $20 per month. Can make more at Oklahoma Correctional Industries. Telemarketing 1.25/hr	http://www.ocisales.com/Staff/FacilityMap; https://oklahoma.gov/doc/offender-info/frequently-asked-questions1.html https://oklahoma.gov/doc/offender-info/frequently-asked-questions1.html; https://www.law.umich.edu/special/policyclearinghouse/Documents/OK%20-%20Offender%20Orientation%20Manual.pdf
Oregon	Y	Y	BOTH	laundry, textiles, contact centers, manufacturing upholstery, technology (graphic design, etc)	Work release, OCE call center, community corrections, wildland fire crew, forestry, construction	OCE making PPE and instructional posters, laundry for OR hospitals	Forestry operations still active	40hrs/week (Measure 17)	5-47 cents/hr with an $82 per month ceiling	https://oce.oregon.gov/images/OCE_Issue_Brief-General_Overview.pdf; https://www.oregon.gov/doc/rules-and-policies/Pages/policies.aspx https://www.oregon.gov/das/OPM/Pages/inmate.aspx; https://www.wweek.com/news/2020/04/22/oregon-hospitals-rely-on-prison-labor-to-do-their-laundry-during-the-pandemic/; https://www.portlandcriminaljustice.org/prison-labor/	[Policy change on CE website and in media] inmates reportedly doing hospital laundry, including from COVID wards, *wages per Prison Policy Initiative, article confirms $82 ceiling
Pennsylvania	Y	Y	BOTH	culinary, auto mechanics/technology, barber/cosmetology, business education, carpentry, construction, custodial, electricity, groundskeeping, OSHA, plumbing, manufacturing, welding, warehouse operations, PCI	asbestos abatement, community work programs, firefighting, road crew	PCI to make PPE and increase soap output; gyms and barber shop/cosmetology schools closed	Some reports of community correction centers suspending locking down/closing	The standard work day is 6 hours. 5 days a week	0.19-0.42/day (base); .51/day (culinary, barber/cosmetology); .72/day (general labor pool); 0.75-1.00/hr (asbestos abatement)	https://www.cor.pa.gov/Documents/COVID-Safety-Measures-Memo.pdf; https://www.cor.pa.gov/About%20Us/Newsroom/Pages/News-Releases.aspx; https://www.cor.pa.gov/Inmates/Pages/Vocational-Programs.aspx;https://www.cor.pa.gov/About%20Us/Documents/DOC%20Policies/816%20Inmate%20Compensation.pdf
Puerto Rico	Y	Y	BOTH	Educational, electrical, horticultural, agricultural, furniture making, baking, barbershop	Agricultural work details, work/educational release	Workers must be isolated in the same housing module, all workers required to wear masks	Workers must be isolated in the same housing module, all workers required to wear masks	N/A	not stated	http://dcr.pr.gov/programas-y-servicios-en-comunidad/	Spanish translation support was required. Documents not in English
Rhode Island	Y	N	BOTH	Kitchen, clerk, laundry, maintenance, groundskeeping, peer counselor, porter, hospital porter, education/vocation training, RICI	CI work crews (painting, moving, installation), offsite work details	N/A	N/A	N/A	0.50-2.00/day (porters and most jobs); 3.00/day (industries and kitchen jobs)	http://www.doc.ri.gov/documents/policies/Final%20Version%20-%2021.01-3%20DOC.pdf; https://www.law.umich.edu/special/policyclearinghouse/Documents/RI%20DOC%20Inmate%20Rule%20Book%20-%20March%202013.pdf
South Carolina	Y	Y	BOTH	Landscaping, maintenance, food service, SCDCPI: manufacturing	Labor Crew/Work Program, private industry, forestry	Industries making masks; volunteer entry is suspended, maintenance operating as needed	With a few exceptions, work release and labor crews suspended	N/A	$.35 to $1.80 per hour which capps at $15 per day for certain jobs	https://www.scstatehouse.gov/CommitteeInfo/HouseLegislativeOversightCommittee/AgencyWebpages/Corrections/Statistics%20by%20type%20of%20inmate%20work%20-%20qualifications,%20number%20working,%20costs,%20etc..pdf; http://www.doc.sc.gov/programs/pi.html
South Dakota	Y	Y	BOTH	Custodians, orderlies, kitchen staff, laundry workers, commissary staff, clerks, auto mechanics, grounds crew, food service; data entry; braille; book binding; SDPI: manufacturing upholstery, license plates	State capital complex, emergency response, fire suppression, Governor's House SDHDA program, state institutions, roofing, local/community service work, work release, community transition centers; welding; construction	SDPI making PPE; volunteer-led activities suspended, hired additional offenders for cleaning. Many vocational programs have resumed with COVID precautions	Outside work "restricted"	N/A	0.25/hr, .4-.5/jr (SDHA construction)	https://doc.sd.gov/adult/work/docwork.aspx; https://www.sdhda.org/homeownership/governors-house-program; https://doc.sd.gov/documents/COVID19FrequentQuestions91020200.pdf	[Policy change on Dept. website and in media] Offender labor responsible for making affodable "Governor's House" properties; Wildland Fire program pays at a different scale
Tennessee	Y	Y	BOTH	Food preparation, custodial, landscaping, laundry, recycling, maintenance, aides, clerks, assistants, TRICOR	TRICOR dairy farm, community service crew, construction, fire fighting (# 505.08), work release (# 505.10), road work	TRICOR making PPE, most institutional jobs continue (laundry specifically mentioned)	a "limited number of inmate work crews are supporting state and local partners"	30hr/week (full-time)	.17-$1.hr	https://www.tn.gov/correction/redirect---rehabilitation/offender-jobs.html; https://www.tn.gov/correction/about-us/policies-and-procedures.html https://www.tennessean.com/story/news/local/2020/03/29/tn-inmates-make-masks-ppe-shortage-tennessee-covid-19/2928457001/; https://www.tn.gov/correction/frequently-asked-questions-regarding-covid-19.html
Texas	Y	Y	BOTH	Food services, cleaning, laundry, maintenance, education, vocational training, TCI	TCI agribusiness, community service jobs (cleaning storm damage), and Habitat for Humanity	TDCJ manufacturing masks	mobile morgues	N/A	$2/hr for mobile morgues; no pay elsewhere	https://www.tdcj.texas.gov/faq/cid.html https://www.texastribune.org/2020/11/15/coronavirus-texas-el-paso-inmates-morgue-deaths/
Utah	Y	Y	BOTH	Food service, laundry, commissary, educational/vocational, UCI	Asbestos abatement, construction, roofing, crack seal crews, work release, community corrections; textiles; meat processing	Volunteer-led programs suspended; medically vulnerable residents work the greenhouse	N/A	N/A	0.40-1.75/hr	https://corrections.utah.gov/index.php/home/alerts-2/1250-covid-19-past-updates; https://corrections.utah.gov/images/Brooke/Inmate%20Orientation%20Handbook%202014%201.pdf https://uci.utah.gov/index.php/about; https://le.utah.gov/xcode/Title64/Chapter9B/C64-9b_1800010118000101.pdf; https://www.hrw.org/news/2010/07/21/utah-prison-resources
Vermont	Y	Y	BOTH	Food service, building maintenance, groundskeeping, laundry, gardening, painting, snow removal, VCI: manufacturing license plates	Construction, Community Service Crews, dairy operations, "cutting and furnishing of firewood for heating plants"	VCI continuing operations "where demand exists", inmate employment limited and tied to re-opening plans	Constructions crews still operational	7 days/week (food service, VCI)	0.19-0.42/day (base); .51/day (culinary, barber/cosmetology); .72/day (general labor pool); 0.75-1.00/hr (asbestos abatement)	https://doc.vermont.gov/covid-19-information-page; https://vci.vermont.gov/
Virginia	Y	Y	BOTH	Food service, maintenance, education, vocation, janitorial; laundry; VCE	Community correction facilities, work release; manufacturing furniture	VCE manufacturing PPE and cleaning supplies, visitor/volunteer entry suspended; COVID-19 prevention protocols include safety barriers, masks, cleaning supplies provided, signs/banners about social distancing	N/A	5x8hr/day, or 4x10hr/day (VCE)	0.27-0.45/hr (institutional jobs); 0.55-0.80 (VCE)	https://vadoc.virginia.gov/files/operating-procedures/800/vadoc-op-841-2.pdf; https://www.govce.net/
Washington	Y	Y	BOTH	Food service, maintenance, electrical, construction, clerk, porter, commissary, WSCI	Forestry, work release, community corrections, certain WSCI jobs (e.g., at industries HQ), agriculture, firefighting	When social distancing can't be observed, work crews capped at 10 people	None, EXCEPT: DNR crews doing foresty work, Cedar Creek CC sends workers to McNeil Island for DOC operations and to WCI headquarters	N/A	≤ 55/mo (base); 0.90-1.70/hr (WCI);1.10-2.70/hr (off-site crews)	https://www.doc.wa.gov/news/covid-19-faq.htm; https://www.doc.wa.gov/information/policies/default.aspx?show=700; https://app.leg.wa.gov/rcw/default.aspx?cite=72.64&full=true; https://www.union-bulletin.com/opinion/editorials/state-prisons-wisely-using-inmate-labor-to-help-during-pandemic/article_f36f819c-0d95-572d-a633-f30f2eada6b6.html; https://www.washingtonci.com/
West Virginia	Y	Y	BOTH	"Correctional industries, facility maintenance, operations, public works, community projects" WVCI, educational, vocational	Road crew, community service crew, outside work detail such as manufacturing furniture	Increase in cleaning assignments, volunteer entry suspended	Work-release residents eligible for weekend passes on extended furlough	"Approximates the workday in the community"	$6-$81/mo. (institutional jobs) $1/day reported; 90 cents - $1.70 an hour reported	https://www.prisonpolicy.org/scans/WestVirginia_wages_PD_500.pdf; https://dhhr.wv.gov/COVID-19/Pages/Correctional-Facilities.aspx; https://wvcorrectionalindustries.com/
Wisconsin	Y	Y	BOTH	metal fabrication and machining; wood fabrication; commercial sewing; custom signs graphic and engineering design; inventory management; and commercial printing; food service; education; BCE	furniture; agriculture; warehouse work; fork lift operations; road cleanup, snow removal, construction, comunity service and BCE	n/a	Work release programs with private industry suspended in March but no updates		0.64/hr (average); 0.79-1.41/hr (BCE)	https://doc.wi.gov/Pages/COVID19(Coronavirus)/FAQS/COVID19FAQs.aspx; https://doc.wi.gov/Pages/AdministrativeRules.aspx
Wyoming	Y	Y	BOTH	braille; garments; print shop; janitorial; data entry; laundry, food services	Forestry and firefighting (Honor Conservation Camp), Wild Horse Program (Honor Farm)	Prison Industries making PPE	n/a	Full-time assignments ≥ 120hr/mo.	0.50-1.30/hr (WY Industries); ≥ 7.25/hr (WY Industries Private Business)	https://docs.google.com/a/wyo.gov/viewer?a=v&pid=sites&srcid=d3lvLmdvdnxkb2N8Z3g6M2FjZWJmNjMwNzVmY2YxOQ; https://law.justia.com/codes/wyoming/2010/Title7/chapter16.html; https://sites.google.com/a/wyo.gov/wbi/

## Sheet: Data Converted to CDC Recommend
System	Frontline Essential Workers that classify as 1A (Y/N)	Specify	Frontline Essential Workers that classify as 1B (Y/N)	Specify	Essential workers with lower risk of COVID-19 exposure 1C (Y/N)	Specify		Note
Federal BOP	N	-	Y	manufacturing	Y	food service		These jobs includes assignments both before and during the COVID-19 pandemic
ICE	N	-	N	-	Y	food service		Sources for phases: https://www.cdc.gov/vaccines/hcp/acip-recs/vacc-specific/covid-19/evidence-table-phase-1b-1c.html
Alabama	N	-	Y	manufacturing, agriculture	Y	construction		Phase 1a: Healthcare workers includes individuals who work in the morgue for this coding and healthcare janitoral workers. Janitorial workers has been expanded to include laundry services
Alaska	N	-	Y	agriculture, forest fire control	N	-		Phase 1c: food services are usually an on-site job
Arizona	N	-	Y	manufacturing, firefighting, agriculture	N	-
Arkansas	N	-	Y	manufacturing	Y	food services, construction, wastewater treatment
California	Y	X-ray technician	Y	agriculture, firefighting, manufacturing	Y	food services (butcher, baker), sewer plant attendant
Colorado	N	-	Y	agriculture, manufacturing, firefighting	Y	food service
Connecticut	N	-	Y	manufacturing	Y	food service, IT (data management)
Delaware	N	-	Y	manufacturing	Y	food service
Florida	N	-	Y	manufacturing, agriculture	Y	food service, sewage treatment
Georgia	N	-	Y	manufacturing, agriculture, meat processing plant	Y	food service, transportation, public safety, construction
Hawaii	Y	cleaning medical units	Y	agriculture	Y	construction
Idaho	N	-	Y	manufacturing, firefighting, agriculture	Y	food service
Illinois	N	-	Y	meat processing	Y	food service
Indiana	N	-	Y	manufacturing, agriculture	Y	construction
Iowa	N	-	Y	manufacturing, agriculture	Y	construction
Kansas	N	-	Y	manufacturing, agriculture	Y	food service
Kentucky	N	-	Y	manufacturing, agriculture	Y	food service
Louisiana	N	-	Y	manufacturing, agriculture	Y	food service, construction
Maine	N	-	Y	manufacturing (furniture)	Y	food service
Maryland	N	-	Y	agriculture, meat processing	Y	food service, sanitation
Massachusetts	N	-	Y	manufacturing (including welding)	Y	food service
Michigan	Y	handling hospital laundry	Y	manufacturing	Y	food services
Minnesota	N	-	Y	manufacturing	Y	food services
Mississippi	Y	infirmary workers	Y	manufacturing	Y	food services
Missouri	Y	handling hospital laundry	Y	manufacturing	Y	food services
Montana	N	-	Y	agriculture (dairy farms), firefighting, manufacturing	Y	food services, construction (piping)
Nebraska	N	-	Y	manufacturing	N	-
Nevada	Y	infirmary workers	Y	firefighting, agriculture	Y	food services
New Hampshire	N	-	Y	agriculture, manufacturing	Y	food services
New Jersey	N	-	Y	agriculture, manufacturing	Y	water infrastructure, food service
New Mexico	N	-	Y	manufacturing	Y	food services
New York	Y	morgue services	Y	manufacturing	Y	construction, food services
North Carolina	N	-	Y	agriculture, firefighting	Y	construction
North Dakota	N	-	Y	agriculture, firefighting	Y	food services (kitchen)
Ohio	N	-	Y	manufacturing	Y	water infrastructure, construction
Oklahoma	N	-	Y	agriculture, manufacturing	Y	food service
Oregon	Y	handling hospital laundry	Y	manufacturing	Y	construction
Pennsylvania	N	-	Y	manufacturing, firefighting	Y	construction, food services
Puerto Rico	N	-	Y	agriculture, manufacturing	Y	food services (baking)
Rhode Island	N	-	Y	manufacturing	Y	food services (kitchen)
South Carolina	N	-	Y	manufacturing	Y	food services
South Dakota	N	-	Y	firefighting, manufacturing,	Y	food services, construction
Tennessee	N	-	Y	agriculture (dairy farms), firefighting	Y	construction, food services
Texas	Y	morgue services	Y	agriculture, manufacturing	Y	construction (Habitat for Humanity), food services
Utah	N	-	Y	manufacturing (license plates), meat processing	Y	construction (including those who work in asbestos abatement and roofing)
Vermont	N	-	Y	agriculture (dairy farms)	Y	food service, construction (including those who work in asbestos abatement)
Virginia	N	-	Y	manufacturing	Y	food services
Washington	N	-	Y	agriculture, firefighting	Y	food services, construction
West Virginia	N	-	Y	manufacturing	N	-
Wisconsin	N	-	Y	agriculture, manufacturing	Y	construction, food services, transportation (snow removal)
Wyoming	N	-	Y	firefighters	Y	food services
